# Supplementary material for: Delivery of CRISPR/Cas9 Plasmid DNA by Hyperbranched Polymeric Nanoparticles Enables Efficient Gene Editing
Source: Cells. 2022 Dec 30;12(1):156. doi: 10.3390/cells12010156 (PMC9818138; doi:10.3390/cells12010156)
Supplement: Supplementary file 1 [file cells-12-00156-s001.zip]

Archive with 1 entries (1 files):
- cells-2101787-supplementary.pdf
